# Supplementary material for: Detection and Complete Genomic Analysis of Porcine circovirus 3 (PCV3) in Diarrheic Pigs from the Dominican Republic: First Report on PCV3 from the Caribbean Region
Source: Pathogens. 2023 Feb 4;12(2):250. doi: 10.3390/pathogens12020250 (PMC9959359; doi:10.3390/pathogens12020250)
Supplement: Supplementary file 1 [file pathogens-12-00250-s001.zip]

Archive with 4 entries (4 files):
- 1_Supplementary Figure S1.pptx
- 2_Supplementary Figure S2.pptx
- 3_Supplementary Figure S3.pptx
- 4_Supplementary Table S1.pdf
